# Supplementary material for: A high-quality genome assembly of the waterlily aphid Rhopalosiphum nymphaeae
Source: Sci Data. 2024 Feb 13;11:194. doi: 10.1038/s41597-024-03043-3 (PMC10864314; doi:10.1038/s41597-024-03043-3)
Supplement: Supplementary file 2 — Supplementary data 1 [file 41597_2024_3043_MOESM2_ESM.xlsx]

## Sheet: Sheet1
Supplementary Data 1. Contaminants identified in the primary R. nymphaeae assembly.
Contig ID	Sequence length	Taxonomic division	Contaminant alignment coverage (%)	Putative contaminant	Note
h1tg000013c	2810620	prok:a-proteobacteria	98	Agrobacterium fabacearum	Contamination reported by FCS-GX
h1tg000030l	51545	prok:g-proteobacteria	100	Buchnera aphidicola	Contamination reported by FCS-GX
h1tg000033l	46891	prok:g-proteobacteria	100	Buchnera aphidicola	Contamination reported by FCS-GX
h1tg000036l	23553	prok:a-proteobacteria	98	Bosea lupini	Contamination reported by FCS-GX
h1tg000038l	39713	prok:CFB group bacteria	32	Arcticibacter sp.	Contamination reported by FCS-GX
h1tg000040l	123225	prok:a-proteobacteria	100	Bosea lupini	Contamination reported by FCS-GX
h1tg000043l	111391	prok:g-proteobacteria	98	Stenotrophomonas rhizophila	Contamination reported by FCS-GX
h1tg000044l	63654	prok:g-proteobacteria	100	Buchnera aphidicola	Contamination reported by FCS-GX
h1tg000045l	44529	prok:g-proteobacteria	100	Buchnera aphidicola	Contamination reported by FCS-GX
h1tg000047l	50835	prok:a-proteobacteria	100	Devosia riboflavina	Contamination reported by FCS-GX
h1tg000051l	52076	prok:g-proteobacteria	100	Buchnera aphidicola	Contamination reported by FCS-GX
h1tg000052l	45612	prok:b-proteobacteria	94	Acidovorax kalamii	Contamination reported by FCS-GX
h1tg000055l	35043	prok:g-proteobacteria	100	Buchnera aphidicola	Contamination reported by FCS-GX
h1tg000056l	29092	prok:g-proteobacteria	100	Buchnera aphidicola	Contamination reported by FCS-GX
h1tg000058l	76486	prok:a-proteobacteria	97	Devosia indica	Contamination reported by FCS-GX
h1tg000059l	88798	prok:a-proteobacteria	66	Devosia sediminis	Contamination reported by FCS-GX
h1tg000060l	217475	prok:g-proteobacteria	93	Stenotrophomonas rhizophila	Contamination reported by FCS-GX
h1tg000062l	53543	prok:a-proteobacteria	87	Bosea lupini	Contamination reported by FCS-GX
h1tg000064l	217727	prok:a-proteobacteria	93	Bosea lupini	Contamination reported by FCS-GX
h1tg000065l	47105	prok:a-proteobacteria	97	Devosia sediminis	Contamination reported by FCS-GX
h1tg000066l	51667	prok:g-proteobacteria	96	Stenotrophomonas rhizophila	Contamination reported by FCS-GX
h1tg000068l	52006	prok:b-proteobacteria	98	Acidovorax kalamii	Contamination reported by FCS-GX
h1tg000069l	94186	prok:g-proteobacteria	78	Stenotrophomonas rhizophila	Contamination reported by FCS-GX
h1tg000070l	164828	prok:g-proteobacteria	100	Buchnera aphidicola	Contamination reported by FCS-GX
h1tg000071l	404863	prok:g-proteobacteria	100	Buchnera aphidicola	Contamination reported by FCS-GX
h1tg000072l	32371	prok:g-proteobacteria	100	Buchnera aphidicola	Contamination reported by FCS-GX
h1tg000073l	40243	prok:g-proteobacteria	100	Buchnera aphidicola	Contamination reported by FCS-GX
h1tg000075l	33203	prok:g-proteobacteria	100	Buchnera aphidicola	Contamination reported by FCS-GX
h1tg000076l	35080	prok:a-proteobacteria	100	Bosea lupini	Contamination reported by FCS-GX
h1tg000077l	114616	prok:a-proteobacteria	98	Bosea lupini	Contamination reported by FCS-GX
h1tg000079l	32144	prok:g-proteobacteria	100	Buchnera aphidicola	Contamination reported by FCS-GX
h1tg000080l	35944	prok:g-proteobacteria	100	Buchnera aphidicola	Contamination reported by FCS-GX
h1tg000081l	32568	prok:a-proteobacteria	100	Bosea lupini	Contamination reported by FCS-GX
h1tg000083l	64751	prok:a-proteobacteria	95	Bosea lupini	Contamination reported by FCS-GX
h1tg000084l	38419	prok:a-proteobacteria	79	Rhizobium rhizophilum	Contamination reported by FCS-GX
h1tg000085l	42051	prok:g-proteobacteria	100	Buchnera aphidicola	Contamination reported by FCS-GX
h1tg000087l	40171	prok:g-proteobacteria	100	Buchnera aphidicola	Contamination reported by FCS-GX
h1tg000089l	23508	prok:g-proteobacteria	100	Buchnera aphidicola	Contamination reported by FCS-GX
h1tg000090l	96416	prok:a-proteobacteria	100	Bosea lupini	Contamination reported by FCS-GX
h1tg000094l	32395	prok:g-proteobacteria	100	Buchnera aphidicola	Contamination reported by FCS-GX
h1tg000095l	43173	prok:g-proteobacteria	75	Stenotrophomonas bentonitica	Contamination reported by FCS-GX
h1tg000096l	70194	prok:a-proteobacteria	98	Bosea lupini	Contamination reported by FCS-GX
h1tg000097l	37111	prok:a-proteobacteria	100	Bosea lupini	Contamination reported by FCS-GX
h1tg000098l	90479	prok:a-proteobacteria	98	Bosea lupini	Contamination reported by FCS-GX
h1tg000099l	28338	prok:g-proteobacteria	100	Buchnera aphidicola	Contamination reported by FCS-GX
h1tg000100l	34288	prok:g-proteobacteria	100	Buchnera aphidicola	Contamination reported by FCS-GX
h1tg000101c	262668	prok:a-proteobacteria	70	Rhizobium nepotum	Contamination reported by FCS-GX
h1tg000102l	71035	prok:a-proteobacteria	100	Bosea lupini	Contamination reported by FCS-GX
h1tg000103l	47086	prok:g-proteobacteria	100	Buchnera aphidicola	Contamination reported by FCS-GX
h1tg000104l	512666	prok:a-proteobacteria	93	Agrobacterium fabacearum	Contamination reported by FCS-GX
h1tg000105l	50438	prok:a-proteobacteria	100	Bosea lupini	Contamination reported by FCS-GX
h1tg000106l	110633	prok:a-proteobacteria	100	Bosea lupini	Contamination reported by FCS-GX
h1tg000108l	76722	prok:g-proteobacteria	94	Stenotrophomonas rhizophila	Contamination reported by FCS-GX
h1tg000109l	97019	prok:a-proteobacteria	97	Bosea lupini	Contamination reported by FCS-GX
h1tg000110l	101859	prok:g-proteobacteria	98	Stenotrophomonas rhizophila	Contamination reported by FCS-GX
h1tg000111l	48754	prok:g-proteobacteria	100	Buchnera aphidicola	Contamination reported by FCS-GX
h1tg000112l	32037	prok:a-proteobacteria	95	Bosea lupini	Contamination reported by FCS-GX
h1tg000113l	52160	prok:a-proteobacteria	100	Bosea lupini	Contamination reported by FCS-GX
h1tg000114l	37013	prok:g-proteobacteria	100	Buchnera aphidicola	Contamination reported by FCS-GX
h1tg000115l	48195	prok:CFB group bacteria	40	Arcticibacter sp.	Contamination reported by FCS-GX
h1tg000116l	39769	prok:g-proteobacteria	100	Buchnera aphidicola	Contamination reported by FCS-GX
h1tg000117l	70167	prok:g-proteobacteria	98	Stenotrophomonas rhizophila	Contamination reported by FCS-GX
h1tg000118l	36763	prok:g-proteobacteria	100	Buchnera aphidicola	Contamination reported by FCS-GX
h1tg000119l	73309	prok:a-proteobacteria	100	Bosea lupini	Contamination reported by FCS-GX
h1tg000120l	47086	prok:g-proteobacteria	97	Stenotrophomonas rhizophila	Contamination reported by FCS-GX
h1tg000121l	40240	prok:g-proteobacteria	100	Buchnera aphidicola	Contamination reported by FCS-GX
h1tg000122l	48666	prok:g-proteobacteria	100	Buchnera aphidicola	Contamination reported by FCS-GX
h1tg000123l	57835	prok:g-proteobacteria	100	Buchnera aphidicola	Contamination reported by FCS-GX
h1tg000124l	35050	prok:g-proteobacteria	100	Buchnera aphidicola	Contamination reported by FCS-GX
h1tg000125l	89618	prok:a-proteobacteria	100	Bosea lupini	Contamination reported by FCS-GX
h1tg000126l	42072	prok:a-proteobacteria	98	Bosea lupini	Contamination reported by FCS-GX
h1tg000127l	101971	prok:a-proteobacteria	100	Bosea lupini	Contamination reported by FCS-GX
h1tg000130l	62310	prok:a-proteobacteria	100	Bosea lupini	Contamination reported by FCS-GX
h1tg000133l	32020	prok:g-proteobacteria	100	Buchnera aphidicola	Contamination reported by FCS-GX
h1tg000134l	33283	prok:g-proteobacteria	100	Buchnera aphidicola	Contamination reported by FCS-GX
h1tg000135l	34724	prok:g-proteobacteria	100	Buchnera aphidicola	Contamination reported by FCS-GX
h1tg000136l	38853	prok:g-proteobacteria	100	Buchnera aphidicola	Contamination reported by FCS-GX
h1tg000137l	45139	prok:g-proteobacteria	100	Buchnera aphidicola	Contamination reported by FCS-GX
h1tg000138l	55650	prok:a-proteobacteria	100	Bosea lupini	Contamination reported by FCS-GX
h1tg000139l	135870	prok:a-proteobacteria	100	Bosea lupini	Contamination reported by FCS-GX
h1tg000140l	28064	prok:a-proteobacteria	100	Bosea lupini	Contamination reported by FCS-GX
h1tg000141l	70169	prok:a-proteobacteria	100	Bosea lupini	Contamination reported by FCS-GX
h1tg000142l	45104	prok:g-proteobacteria	100	Buchnera aphidicola	Contamination reported by FCS-GX
h1tg000143l	119516	prok:a-proteobacteria	87	Bosea lupini	Contamination reported by FCS-GX
h1tg000145l	51472	prok:g-proteobacteria	100	Buchnera aphidicola	Contamination reported by FCS-GX
h1tg000147l	37058	prok:g-proteobacteria	100	Buchnera aphidicola	Contamination reported by FCS-GX
h1tg000148l	57787	prok:a-proteobacteria	96	Bosea lupini	Contamination reported by FCS-GX
h1tg000149l	33258	prok:g-proteobacteria	97	Stenotrophomonas rhizophila	Contamination reported by FCS-GX
h1tg000150c	67496	prok:g-proteobacteria	93	secondary endosymbiont of Trabutina mannipara	Contamination reported by FCS-GX
h1tg000151l	60608	prok:a-proteobacteria	100	Bosea lupini	Contamination reported by FCS-GX
h1tg000152l	245395	prok:g-proteobacteria	93	Stenotrophomonas rhizophila	Contamination reported by FCS-GX
h1tg000153l	58371	prok:a-proteobacteria	100	Bosea lupini	Contamination reported by FCS-GX
h1tg000154l	47216	prok:g-proteobacteria	100	Buchnera aphidicola	Contamination reported by FCS-GX
h1tg000156l	33448	prok:g-proteobacteria	100	Buchnera aphidicola	Contamination reported by FCS-GX
h1tg000157l	18350	prok:g-proteobacteria	100	Buchnera aphidicola	Contamination reported by FCS-GX
h1tg000158l	75238	prok:g-proteobacteria	100	Buchnera aphidicola	Contamination reported by FCS-GX
h1tg000159l	84309	prok:a-proteobacteria	58	Bosea lupini	Contamination reported by FCS-GX
h1tg000160l	77634	prok:a-proteobacteria	92	Devosia salina	Contamination reported by FCS-GX
h1tg000161l	37406	prok:g-proteobacteria	100	Buchnera aphidicola	Contamination reported by FCS-GX
h1tg000162l	36210	prok:g-proteobacteria	100	Buchnera aphidicola	Contamination reported by FCS-GX
h1tg000164l	37476	prok:g-proteobacteria	100	Buchnera aphidicola	Contamination reported by FCS-GX
h1tg000166l	62079	prok:a-proteobacteria	100	Bosea lupini	Contamination reported by FCS-GX
h1tg000167l	37037	prok:g-proteobacteria	100	Buchnera aphidicola	Contamination reported by FCS-GX
h1tg000168l	131442	prok:a-proteobacteria	95	Devosia salina	Contamination reported by FCS-GX
h1tg000169l	106983	prok:g-proteobacteria	97	Stenotrophomonas rhizophila	Contamination reported by FCS-GX
h1tg000170l	22568	prok:g-proteobacteria	100	Buchnera aphidicola	Contamination reported by FCS-GX
h1tg000171l	68438	prok:a-proteobacteria	80	Bosea lathyri	Contamination reported by FCS-GX
h1tg000172l	85999	prok:a-proteobacteria	60	Devosia elaeis	Contamination reported by FCS-GX
h1tg000173l	33875	prok:g-proteobacteria	100	Buchnera aphidicola	Contamination reported by FCS-GX
h1tg000174l	49280	prok:g-proteobacteria	98	Stenotrophomonas rhizophila	Contamination reported by FCS-GX
h1tg000176l	30635	prok:g-proteobacteria	98	Buchnera aphidicola	Contamination reported by FCS-GX
h1tg000177l	51310	prok:a-proteobacteria	100	Bosea lupini	Contamination reported by FCS-GX
h1tg000178l	32774	prok:g-proteobacteria	100	Buchnera aphidicola	Contamination reported by FCS-GX
h1tg000179l	99997	prok:a-proteobacteria	68	Bosea lupini	Contamination reported by FCS-GX
h1tg000180l	54798	prok:a-proteobacteria	96	Pelagibacterium sp. SCN 64-44	Contamination reported by FCS-GX
h1tg000181l	60915	prok:a-proteobacteria	87	Devosia equisanguinis	Contamination reported by FCS-GX
h1tg000182l	95259	prok:a-proteobacteria	97	Bosea lupini	Contamination reported by FCS-GX
h1tg000183l	98917	prok:a-proteobacteria	89	Pelagibacterium sp. SCN 64-44	Contamination reported by FCS-GX
h1tg000185l	34750	prok:g-proteobacteria	100	Buchnera aphidicola	Contamination reported by FCS-GX
h1tg000186l	33257	prok:g-proteobacteria	100	Buchnera aphidicola	Contamination reported by FCS-GX
h1tg000187l	108051	prok:g-proteobacteria	97	Stenotrophomonas rhizophila	Contamination reported by FCS-GX
h1tg000188l	36709	prok:g-proteobacteria	100	Buchnera aphidicola	Contamination reported by FCS-GX
h1tg000189l	35319	prok:g-proteobacteria	100	Buchnera aphidicola	Contamination reported by FCS-GX
h1tg000190l	36172	prok:a-proteobacteria	100	Bosea lupini	Contamination reported by FCS-GX
h1tg000191l	63298	prok:g-proteobacteria	90	Stenotrophomonas rhizophila	Contamination reported by FCS-GX
h1tg000192l	31240	prok:g-proteobacteria	100	Buchnera aphidicola	Contamination reported by FCS-GX
h1tg000193l	48622	prok:a-proteobacteria	100	Bosea lupini	Contamination reported by FCS-GX
h1tg000195l	40311	prok:g-proteobacteria	98	Stenotrophomonas rhizophila	Contamination reported by FCS-GX
h1tg000196l	58839	prok:a-proteobacteria	100	Bosea lupini	Contamination reported by FCS-GX
h1tg000197l	78920	prok:a-proteobacteria	96	Pelagibacterium sp. SCN 64-44	Contamination reported by FCS-GX
h1tg000198l	38322	prok:g-proteobacteria	100	Buchnera aphidicola	Contamination reported by FCS-GX
h1tg000199l	126791	prok:a-proteobacteria	94	Devosia salina	Contamination reported by FCS-GX
h1tg000200l	69395	prok:g-proteobacteria	100	Buchnera aphidicola	Contamination reported by FCS-GX
h1tg000201l	39655	prok:a-proteobacteria	100	Bosea lupini	Contamination reported by FCS-GX
h1tg000202l	115792	prok:a-proteobacteria	100	Bosea lupini	Contamination reported by FCS-GX
h1tg000203l	71646	prok:a-proteobacteria	100	Bosea lupini	Contamination reported by FCS-GX
h1tg000204l	46200	prok:g-proteobacteria	100	Buchnera aphidicola	Contamination reported by FCS-GX
h1tg000205l	33584	prok:g-proteobacteria	100	Buchnera aphidicola	Contamination reported by FCS-GX
h1tg000206l	50184	prok:g-proteobacteria	100	Buchnera aphidicola	Contamination reported by FCS-GX
h1tg000207l	32985	prok:g-proteobacteria	100	Buchnera aphidicola	Contamination reported by FCS-GX
h1tg000208l	26382	prok:g-proteobacteria	100	Buchnera aphidicola	Contamination reported by FCS-GX
h1tg000209l	45735	prok:g-proteobacteria	100	Buchnera aphidicola	Contamination reported by FCS-GX
h1tg000210l	27692	prok:g-proteobacteria	100	Buchnera aphidicola	Contamination reported by FCS-GX
h1tg000211l	36377	prok:g-proteobacteria	100	Buchnera aphidicola	Contamination reported by FCS-GX
h1tg000212l	40974	prok:g-proteobacteria	98	Stenotrophomonas rhizophila	Contamination reported by FCS-GX
h1tg000213l	166914	prok:g-proteobacteria	91	Stenotrophomonas rhizophila	Contamination reported by FCS-GX
h1tg000215l	37591	prok:a-proteobacteria	94	Pelagibacterium sp. SCN 64-44	Contamination reported by FCS-GX
h1tg000216l	47197	prok:a-proteobacteria	92	Devosia salina	Contamination reported by FCS-GX
h1tg000217l	32651	prok:g-proteobacteria	100	Buchnera aphidicola	Contamination reported by FCS-GX
h1tg000218l	105198	prok:a-proteobacteria	92	Bosea lupini	Contamination reported by FCS-GX
h1tg000219l	44553	prok:g-proteobacteria	100	Buchnera aphidicola	Contamination reported by FCS-GX
h1tg000221l	71199	prok:a-proteobacteria	100	Bosea lupini	Contamination reported by FCS-GX
h1tg000222l	35658	prok:g-proteobacteria	100	Buchnera aphidicola	Contamination reported by FCS-GX
h1tg000224l	38480	prok:g-proteobacteria	100	Buchnera aphidicola	Contamination reported by FCS-GX
h1tg000225l	130200	prok:a-proteobacteria	100	Bosea lupini	Contamination reported by FCS-GX
h1tg000226l	43759	prok:g-proteobacteria	100	Buchnera aphidicola	Contamination reported by FCS-GX
h1tg000227l	68813	prok:a-proteobacteria	86	Devosia sediminis	Contamination reported by FCS-GX
h1tg000228l	85395	prok:a-proteobacteria	100	Bosea lupini	Contamination reported by FCS-GX
h1tg000229l	46643	prok:g-proteobacteria	96	Stenotrophomonas rhizophila	Contamination reported by FCS-GX
h1tg000230l	34203	prok:g-proteobacteria	100	Buchnera aphidicola	Contamination reported by FCS-GX
h1tg000231l	50962	prok:a-proteobacteria	96	Devosia sediminis	Contamination reported by FCS-GX
h1tg000232l	75013	prok:a-proteobacteria	100	Bosea lupini	Contamination reported by FCS-GX
h1tg000233l	41332	prok:g-proteobacteria	100	Buchnera aphidicola	Contamination reported by FCS-GX
h1tg000234l	28850	prok:g-proteobacteria	100	Buchnera aphidicola	Contamination reported by FCS-GX
h1tg000235l	32167	prok:a-proteobacteria	74	Devosia equisanguinis	Contamination reported by FCS-GX
h1tg000236l	38728	prok:a-proteobacteria	100	Bosea lupini	Contamination reported by FCS-GX
h1tg000237l	52424	prok:g-proteobacteria	98	Stenotrophomonas rhizophila	Contamination reported by FCS-GX
h1tg000238l	40718	prok:g-proteobacteria	100	Buchnera aphidicola	Contamination reported by FCS-GX
h1tg000239l	44104	prok:a-proteobacteria	96	Blastomonas natatoria	Contamination reported by FCS-GX
h1tg000240l	48164	prok:g-proteobacteria	94	Stenotrophomonas rhizophila	Contamination reported by FCS-GX
h1tg000241l	47927	prok:a-proteobacteria	100	Bosea lupini	Contamination reported by FCS-GX
h1tg000242l	48246	prok:a-proteobacteria	71	Devosia sp.	Contamination reported by FCS-GX
h1tg000243l	32361	prok:g-proteobacteria	100	Buchnera aphidicola	Contamination reported by FCS-GX
h1tg000244l	32179	prok:a-proteobacteria	100	Bosea lupini	Contamination reported by FCS-GX
h1tg000245l	136675	prok:g-proteobacteria	93	Stenotrophomonas rhizophila	Contamination reported by FCS-GX
h1tg000246l	39687	prok:g-proteobacteria	100	Buchnera aphidicola	Contamination reported by FCS-GX
h1tg000247l	43086	prok:g-proteobacteria	100	Buchnera aphidicola	Contamination reported by FCS-GX
h1tg000248l	27482	prok:a-proteobacteria	100	Bosea lupini	Contamination reported by FCS-GX
h1tg000249l	35975	prok:g-proteobacteria	100	Buchnera aphidicola	Contamination reported by FCS-GX
h1tg000250l	34240	prok:g-proteobacteria	100	Buchnera aphidicola	Contamination reported by FCS-GX
h1tg000252l	40180	prok:g-proteobacteria	95	Stenotrophomonas rhizophila	Contamination reported by FCS-GX
h1tg000253l	46667	prok:g-proteobacteria	100	Buchnera aphidicola	Contamination reported by FCS-GX
h1tg000254l	22178	prok:g-proteobacteria	100	Buchnera aphidicola	Contamination reported by FCS-GX
h1tg000255l	42151	prok:g-proteobacteria	100	Buchnera aphidicola	Contamination reported by FCS-GX
h1tg000256l	53364	prok:g-proteobacteria	96	Stenotrophomonas rhizophila	Contamination reported by FCS-GX
h1tg000257l	37993	prok:g-proteobacteria	100	Buchnera aphidicola	Contamination reported by FCS-GX
h1tg000258l	34279	prok:a-proteobacteria	100	Bosea lupini	Contamination reported by FCS-GX
h1tg000259l	82629	prok:a-proteobacteria	92	Pelagibacterium sp. SCN 63-23	Contamination reported by FCS-GX
h1tg000260l	58077	prok:a-proteobacteria	100	Bosea lupini	Contamination reported by FCS-GX
h1tg000261l	44973	prok:b-proteobacteria	88	Acidovorax kalamii	Contamination reported by FCS-GX
h1tg000263l	38506	prok:g-proteobacteria	100	Buchnera aphidicola	Contamination reported by FCS-GX
h1tg000264l	35344	prok:g-proteobacteria	100	Buchnera aphidicola	Contamination reported by FCS-GX
h1tg000265l	28299	prok:g-proteobacteria	100	Buchnera aphidicola	Contamination reported by FCS-GX
h1tg000266l	45087	prok:a-proteobacteria	100	Bosea lupini	Contamination reported by FCS-GX
h1tg000268l	40066	prok:a-proteobacteria	100	Bosea lupini	Contamination reported by FCS-GX
h1tg000269l	44244	prok:g-proteobacteria	100	Buchnera aphidicola	Contamination reported by FCS-GX
h1tg000271l	68102	prok:g-proteobacteria	77	Stenotrophomonas rhizophila	Contamination reported by FCS-GX
h1tg000272l	43744	prok:g-proteobacteria	100	Buchnera aphidicola	Contamination reported by FCS-GX
h1tg000273l	36685	prok:a-proteobacteria	100	Devosia sediminis	Contamination reported by FCS-GX
h1tg000274l	54028	prok:g-proteobacteria	100	Buchnera aphidicola	Contamination reported by FCS-GX
h1tg000275l	36820	prok:g-proteobacteria	100	Buchnera aphidicola	Contamination reported by FCS-GX
h1tg000276l	57588	prok:g-proteobacteria	100	Buchnera aphidicola	Contamination reported by FCS-GX
h1tg000277l	30595	prok:g-proteobacteria	100	Buchnera aphidicola	Contamination reported by FCS-GX
h1tg000278l	77438	prok:a-proteobacteria	100	Bosea lupini	Contamination reported by FCS-GX
h1tg000279l	67408	prok:g-proteobacteria	100	Buchnera aphidicola	Contamination reported by FCS-GX
h1tg000280l	28669	prok:g-proteobacteria	100	Buchnera aphidicola	Contamination reported by FCS-GX
h1tg000281l	35185	prok:a-proteobacteria	100	Bosea lupini	Contamination reported by FCS-GX
h1tg000282l	36855	prok:a-proteobacteria	98	Devosia equisanguinis	Contamination reported by FCS-GX
h1tg000283l	68510	prok:a-proteobacteria	97	Devosia salina	Contamination reported by FCS-GX
h1tg000284l	35855	prok:g-proteobacteria	100	Buchnera aphidicola	Contamination reported by FCS-GX
h1tg000285l	75263	prok:a-proteobacteria	78	Bosea lupini	Contamination reported by FCS-GX
h1tg000286l	32833	prok:g-proteobacteria	100	Buchnera aphidicola	Contamination reported by FCS-GX
h1tg000287l	29468	prok:g-proteobacteria	100	Buchnera aphidicola	Contamination reported by FCS-GX
h1tg000289l	35808	prok:g-proteobacteria	100	Buchnera aphidicola	Contamination reported by FCS-GX
h1tg000292l	117751	prok:a-proteobacteria	97	Bosea lupini	Contamination reported by FCS-GX
h1tg000293l	35973	prok:g-proteobacteria	100	Buchnera aphidicola	Contamination reported by FCS-GX
h1tg000295l	51087	prok:g-proteobacteria	100	Buchnera aphidicola	Contamination reported by FCS-GX
h1tg000296l	57957	prok:a-proteobacteria	98	Pelagibacterium sp. SCN 64-44	Contamination reported by FCS-GX
h1tg000297l	52200	prok:b-proteobacteria	87	Aquabacterium olei	Contamination reported by FCS-GX
h1tg000298l	36653	prok:g-proteobacteria	100	Buchnera aphidicola	Contamination reported by FCS-GX
h1tg000299l	42870	prok:b-proteobacteria	100	Acidovorax kalamii	Contamination reported by FCS-GX
h1tg000300l	61473	prok:a-proteobacteria	88	Devosia salina	Contamination reported by FCS-GX
h1tg000301l	27487	prok:g-proteobacteria	100	Buchnera aphidicola	Contamination reported by FCS-GX
h1tg000303l	39244	prok:a-proteobacteria	100	Devosia sediminis	Contamination reported by FCS-GX
h1tg000304l	45773	prok:g-proteobacteria	100	Buchnera aphidicola	Contamination reported by FCS-GX
h1tg000305l	36942	prok:g-proteobacteria	93	secondary endosymbiont of Trabutina mannipara	Contamination reported by FCS-GX
h1tg000306l	34463	prok:g-proteobacteria	100	Buchnera aphidicola	Contamination reported by FCS-GX
h1tg000307l	41123	prok:g-proteobacteria	100	Buchnera aphidicola	Contamination reported by FCS-GX
h1tg000308l	28934	prok:g-proteobacteria	100	Buchnera aphidicola	Contamination reported by FCS-GX
h1tg000309l	41197	prok:a-proteobacteria	100	Bosea lupini	Contamination reported by FCS-GX
h1tg000310l	45859	prok:a-proteobacteria	88	Devosia soli	Contamination reported by FCS-GX
h1tg000312l	33957	prok:a-proteobacteria	100	Bosea lupini	Contamination reported by FCS-GX
h1tg000313l	64706	prok:a-proteobacteria	100	Bosea lupini	Contamination reported by FCS-GX
h1tg000314l	41138	prok:g-proteobacteria	100	Buchnera aphidicola	Contamination reported by FCS-GX
h1tg000315l	34647	prok:g-proteobacteria	100	Buchnera aphidicola	Contamination reported by FCS-GX
h1tg000316l	49563	prok:g-proteobacteria	100	Buchnera aphidicola	Contamination reported by FCS-GX
h1tg000317l	29766	prok:g-proteobacteria	100	Buchnera aphidicola	Contamination reported by FCS-GX
h1tg000318l	31608	prok:g-proteobacteria	100	Buchnera aphidicola	Contamination reported by FCS-GX
h1tg000319l	29078	prok:g-proteobacteria	100	Buchnera aphidicola	Contamination reported by FCS-GX
h1tg000320l	36103	prok:a-proteobacteria	94	Ciceribacter selenitireducens	Contamination reported by FCS-GX
h1tg000321l	49152	prok:g-proteobacteria	100	Buchnera aphidicola	Contamination reported by FCS-GX
h1tg000322l	33127	prok:g-proteobacteria	100	Buchnera aphidicola	Contamination reported by FCS-GX
h1tg000324l	31106	prok:a-proteobacteria	98	Pelagibacterium sp. SCN 64-44	Contamination reported by FCS-GX
h1tg000325l	48534	prok:g-proteobacteria	100	Buchnera aphidicola	Contamination reported by FCS-GX
h1tg000326l	43576	prok:a-proteobacteria	100	Bosea lupini	Contamination reported by FCS-GX
h1tg000329l	22227	prok:g-proteobacteria	100	Buchnera aphidicola	Contamination reported by FCS-GX
h1tg000331l	74588	prok:a-proteobacteria	88	Devosia elaeis	Contamination reported by FCS-GX
h1tg000332l	65965	prok:g-proteobacteria	100	Buchnera aphidicola	Contamination reported by FCS-GX
h1tg000334l	55921	prok:a-proteobacteria	95	Devosia salina	Contamination reported by FCS-GX
h1tg000335l	38874	prok:g-proteobacteria	86	Stenotrophomonas bentonitica	Contamination reported by FCS-GX
h1tg000336l	40462	prok:g-proteobacteria	95	Stenotrophomonas rhizophila	Contamination reported by FCS-GX
h1tg000337l	30499	prok:g-proteobacteria	100	Buchnera aphidicola	Contamination reported by FCS-GX
h1tg000338l	34475	prok:g-proteobacteria	100	Buchnera aphidicola	Contamination reported by FCS-GX
h1tg000339l	40478	prok:g-proteobacteria	100	Buchnera aphidicola	Contamination reported by FCS-GX
h1tg000340l	35374	prok:g-proteobacteria	96	Stenotrophomonas rhizophila	Contamination reported by FCS-GX
h1tg000341l	36082	prok:g-proteobacteria	100	Buchnera aphidicola	Contamination reported by FCS-GX
h1tg000342l	38068	prok:g-proteobacteria	98	Stenotrophomonas rhizophila	Contamination reported by FCS-GX
h1tg000343l	38536	prok:g-proteobacteria	100	Buchnera aphidicola	Contamination reported by FCS-GX
h1tg000344l	101538	prok:a-proteobacteria	96	Devosia sediminis	Contamination reported by FCS-GX
h1tg000345l	65783	prok:a-proteobacteria	94	Devosia salina	Contamination reported by FCS-GX
h1tg000346l	37605	prok:g-proteobacteria	100	Buchnera aphidicola	Contamination reported by FCS-GX
h1tg000347l	38530	prok:g-proteobacteria	100	Buchnera aphidicola	Contamination reported by FCS-GX
h1tg000349l	49432	prok:g-proteobacteria	100	Buchnera aphidicola	Contamination reported by FCS-GX
h1tg000350l	39507	prok:g-proteobacteria	100	Buchnera aphidicola	Contamination reported by FCS-GX
h1tg000351l	35949	prok:g-proteobacteria	100	Buchnera aphidicola	Contamination reported by FCS-GX
h1tg000353l	40964	prok:g-proteobacteria	100	Buchnera aphidicola	Contamination reported by FCS-GX
h1tg000355l	39775	prok:g-proteobacteria	100	Buchnera aphidicola	Contamination reported by FCS-GX
h1tg000356l	42154	prok:b-proteobacteria	96	Acidovorax kalamii	Contamination reported by FCS-GX
h1tg000357l	40280	prok:a-proteobacteria	96	Devosia salina	Contamination reported by FCS-GX
h1tg000358l	41271	prok:g-proteobacteria	100	Buchnera aphidicola	Contamination reported by FCS-GX
h1tg000359l	39684	prok:g-proteobacteria	100	Buchnera aphidicola	Contamination reported by FCS-GX
h1tg000360l	49057	prok:g-proteobacteria	83	Stenotrophomonas rhizophila	Contamination reported by FCS-GX
h1tg000361l	37526	prok:g-proteobacteria	100	Buchnera aphidicola	Contamination reported by FCS-GX
h1tg000362l	48721	prok:g-proteobacteria	97	Stenotrophomonas rhizophila	Contamination reported by FCS-GX
h1tg000363l	36695	prok:g-proteobacteria	100	Buchnera aphidicola	Contamination reported by FCS-GX
h1tg000364l	39089	prok:a-proteobacteria	100	Bosea lupini	Contamination reported by FCS-GX
h1tg000365l	37826	prok:g-proteobacteria	100	Buchnera aphidicola	Contamination reported by FCS-GX
h1tg000366l	31469	prok:a-proteobacteria	100	Bosea lupini	Contamination reported by FCS-GX
h1tg000367l	36021	prok:g-proteobacteria	100	Buchnera aphidicola	Contamination reported by FCS-GX
h1tg000369l	45309	prok:g-proteobacteria	100	Buchnera aphidicola	Contamination reported by FCS-GX
h1tg000370l	30441	prok:a-proteobacteria	100	Bosea lupini	Contamination reported by FCS-GX
h1tg000371l	50306	prok:a-proteobacteria	98	Bosea lupini	Contamination reported by FCS-GX
h1tg000372l	27815	prok:g-proteobacteria	100	Buchnera aphidicola	Contamination reported by FCS-GX
h1tg000373l	32191	prok:g-proteobacteria	100	Buchnera aphidicola	Contamination reported by FCS-GX
h1tg000376l	37300	prok:g-proteobacteria	100	Buchnera aphidicola	Contamination reported by FCS-GX
h1tg000378l	31617	prok:g-proteobacteria	100	Buchnera aphidicola	Contamination reported by FCS-GX
h1tg000379l	31312	prok:g-proteobacteria	100	Buchnera aphidicola	Contamination reported by FCS-GX
h1tg000380l	30650	prok:g-proteobacteria	100	Buchnera aphidicola	Contamination reported by FCS-GX
h1tg000381l	44583	prok:a-proteobacteria	92	Devosia elaeis	Contamination reported by FCS-GX
h1tg000382l	58122	prok:g-proteobacteria	100	Buchnera aphidicola	Contamination reported by FCS-GX
h1tg000383l	26393	prok:a-proteobacteria	35	Nitratireductor soli	Contamination reported by FCS-GX
h1tg000384l	52957	prok:CFB group bacteria	100	Dyadobacter bucti	Contamination reported by FCS-GX
h1tg000385l	28266	prok:g-proteobacteria	100	Buchnera aphidicola	Contamination reported by FCS-GX
h1tg000386l	49354	prok:g-proteobacteria	100	Stenotrophomonas rhizophila	Contamination reported by FCS-GX
h1tg000388l	39194	prok:g-proteobacteria	100	Buchnera aphidicola	Contamination reported by FCS-GX
h1tg000389l	53017	prok:g-proteobacteria	100	Buchnera aphidicola	Contamination reported by FCS-GX
h1tg000311l	11585	prst:algae	46	Uknown	Contamination reported by Blobtools
h1tg000155l	30764	prok:a-proteobacteria	18	Pseudonocardia broussonetiae	Contamination reported by Blobtools
