# Supplementary material for: A high-quality genome assembly of the waterlily aphid Rhopalosiphum nymphaeae
Source: Sci Data. 2024 Feb 13;11:194. doi: 10.1038/s41597-024-03043-3 (PMC10864314; doi:10.1038/s41597-024-03043-3)
Supplement: Supplementary file 3 — Supplementary data 2 [file 41597_2024_3043_MOESM3_ESM.xlsx]

## Sheet: Sheet1
Supplementary Data 2. Assembly statistics of 14 aphid reference genomes.
Name	Rhopalosiphum nymphaeae	Rhopalosiphum maidis	Rhopalosiphum padi	Aphis glycines	Aphis gossypii	Pentalonia nigronervosa	Sitobion miscanthi	Acyrthosiphon pisum	Diuraphis noxia	Myzus cerasi	Myzus perisicae	Therioaphis trifolii	Eriosoma lanigerum	Schlechtendalia chinensis
Tribe	Aphidini	Aphidini	Aphidini	Aphidini	Aphidini	Macrosiphini	Macrosiphini	Macrosiphini	Macrosiphini	Macrosiphini	Macrosiphini	Panaphidini	Eriosomatini	Fordini
Genome size (Mb)	324.4	326	321.6	303.2	294	375.4	397.9	525.8	393	405.7	347.3	541.3	327	271.5
Repeat proportion	0.169	0.2118	NA	NA	NA	0.258	0.2641	NA	0.1531	0.07	NA	0.3686	NA	0.29
Contig N50 (Mb)	12.7	9.05	0.652	2	0.046	0.064	2.05	0.53	0.013	0.021	4.17	2.54	0.071	3.77
Scaffold N50 (Mb)	NA	93.3	NA	2.51	0.438	0.103	36.26	126.6	0.398	0.036	69.48	44.77	0.158	20.41
BUSCO (completeness)	0.975	0.945	0.968	0.958	0.935	NA	0.902	0.98	NA	NA	0.94	0.966	0.97	0.985
Protein-coding genes	16834	17629	26535	19750	14694	27698	16006	30784	19097	31070	27663	13684	28186	14089
Publication	this study	Chen et al., 2019	Morales‐Hojas et al., 2020	Wenger et al., 2020	Quan et al., 2019	Mathers et al., 2020	Jiang et al., 2019	Mathers et al., 2021	Nicholson et al., 2015	Mathers et al., 2020	Mathers et al., 2021	Huang et al., 2023	Biello et al., 2021	Wei et al., 2022
"NA" indicate data not found or not applicable.
